# Supplementary material for: Genetic aetiologies in relation to response to the ketogenic diet in 226 children with epilepsy
Source: Brain Commun. 2025 Apr 5;7(2):fcaf134. doi: 10.1093/braincomms/fcaf134 (PMC12022961; doi:10.1093/braincomms/fcaf134)
Supplement: fcaf134_Supplementary_Data [file fcaf134_supplementary_data.zip]

Archive with 4 entries (4 files):
- Dahlin et al. Supplementary Table 1 revised.xlsx
- Dahlin et al. Supplementary Table 2 revised.xlsx
- Dahlin et al. Supplementary table 3 revised.xlsx
- Supplementary_Materials.pdf
