# Supplementary material for: Genetic aetiologies in relation to response to the ketogenic diet in 226 children with epilepsy
Source: Brain Commun. 2025 Apr 5;7(2):fcaf134. doi: 10.1093/braincomms/fcaf134 (PMC12022961; doi:10.1093/braincomms/fcaf134)
Supplement: fcaf134_Supplementary_Data [file fcaf134_supplementary_data.zip › Dahlin et al. Supplementary Table 1 revised.xlsx]

## Sheet: Blad1
Supplementary Table 1. Aetiology of the epilepsy in the group of patients without genetic testing with WES/WGS
(Group 3; n = 73). Seizure responders (≥50% seizure reduction) are shown at 3 and 6 months as well as
at 1 and 2 years since the ketogenic diet (KD) start. At each timepoint the response is given in number and percentage
of patients that are still on KD or have been on KD but stopped (see Supplementary Table 2 for details).
Two patients in the group Prematurity had not yet reached the 2-year follow-up.
		3 mo		6 mo		1 y		2 y
Etiology	n=73	n=73	%	n=73	%	n=73	%	n=71	%
Hypoxic-ischemic encephalopathy1	8	4/8	50.0	5/8	62.5	4/8	50.0	3/8	37.5
Cortical dysplasia	7	4/7	57.1	2/7	28.6	2/7	28.6	1/7	14.3
Prematurity < 29 w2	6	5/6	83.3	5/6	83.3	5/6	83.3	3/4	75.0
Postencefalitis	4	1/4	25.0	1/4	25.0	1/4	25.0	1/4	25.0
Aicardi syndrome	3	2/3	66.7	2/3	66.7	2/3	66.7	2/3	67.7
Cerebral infarction	3	2/3	66.7	2/3	66.7	1/3	33.3	1/3	33.3
Other	2	1/2	50.0	0/2	0	0/2	0	0/2	0
No etiology found	40	24/40	60.0	19/40	47.5	16/40	40.0	10/40	25.0
1Full term. 2Prematurity often complicated with intraventricular hemorrage grade 4 and twin birth.
Mo, months. Y, year.
