# Supplementary material for: Genetic aetiologies in relation to response to the ketogenic diet in 226 children with epilepsy
Source: Brain Commun. 2025 Apr 5;7(2):fcaf134. doi: 10.1093/braincomms/fcaf134 (PMC12022961; doi:10.1093/braincomms/fcaf134)
Supplement: fcaf134_Supplementary_Data [file fcaf134_supplementary_data.zip › Dahlin et al. Supplementary Table 2 revised.xlsx]

## Sheet: Blad1
Supplementary Table 2. Seizure response to the ketogenic diet (KD). Number of patients and percentage (%) showing ≥50% seizure reduction which is further divided into subgroups (100%, >90-99%, >90+100% and 50-90%)
and in patients showing no seizure reduction (<50%) at 3 and 6 months as well as at 1 and 2 years. All data are also shown for Group 1 with a causative genetic variant identified, Group 2 without causative variant and Group 3 with no genetic testing with WES/WGS done.
The different reasons to discontinuation of the diet are given for each group. Response data are calculated for patients that had reached each timepoint since diet start, being either on diet or having discontinued KD.
Seizure	Total cohort								Group1: causative genetic variant identified								Group 2: no causative genetic variant identified								Group 3: no genetic testing done
reduction	3 mo (no)	%	6 mo	%	1 y	%	2 y	%	3 mo (no)	%	6 mo	%	1 y	%	2 y	%	3 mo (no)	%	6 mo	%	1 y	%	2 y	%	3 mo (no)	%	6 mo	%	1 y	%	2 y	%
≥50%	138	61.1	121	53.5	107	47.3	80	37.0	68	63.6	62	57.9	57	53.3	46	44.2	28	60.9	24	52.2	20	43.5	15	36.6	42	57.5	35	47.9	30	41.1	19	26.8
1	28	12.4	31	13.7	28	12.4	24	11.1	19	17.8	23	21.5	21	19.6	18	17.3	4	8.7	3	6.5	3	6.5	3	7.3	5	6.8	5	6.8	4	5.5	3	4.2
>90-99%	25	11.1	23	10.2	18	8.0	10	4.6	12	11.2	8	7.5	8	7.5	8	7.7	4	8.7	6	13.0	2	4.3	0	0	9	12.3	9	12.3	7	9.6	2	2.8
100% + >90%	53	23.5	54	23.9	46	20.4	34	15.7	31	29.0	31	29.0	29	27.1	26	25.0	8	17.4	9	19.6	5	13.0	3	7.3	14	19.2	14	19.2	11	15.1	5	7.0
50-90%	85	37.6	67	29.6	61	27.0	46	21.3	37	34.6	31	29.0	28	26.2	20	19.2	20	43.5	15	32.6	15	32.6	12	29.3	28	38.3	21	28.8	19	26.0	14	19.7
<50%	88	38.9	60	26.5	43	19.0	26	12.0	39	36.4	27	25.2	20	18.7	12	11.5	18	39.1	11	23.9	5	10.9	1	2.4	31	42.5	22	30.1	18	24.7	13	18.3
Stopped	0		44	19.5	73	32.3	105	48.2	0		17	15.9	28	26.2	43	41.3	0		11	23.9	20	43.5	23	56.1	0		16	21.9	25	34.2	39	54.9
Died	0		1	0.4	2	0.9	4	1.9	0		1	0.9	2	1.9	3	2.9	0		0		0		1	2.4	0		0		0		0
Lost follow-up	0		0		1	0.4	1	0.5	0		0		0		0		0		0		1	2.2	1	2.4	0		0		0		0
Total no1	226		226		226		216		107		107		107		104		46		46		46		41		73		73		73		71
1Number of patients at each timepoint that are on KD or had been on KD but stopped .
