# Supplementary material for: Genetic aetiologies in relation to response to the ketogenic diet in 226 children with epilepsy
Source: Brain Commun. 2025 Apr 5;7(2):fcaf134. doi: 10.1093/braincomms/fcaf134 (PMC12022961; doi:10.1093/braincomms/fcaf134)
Supplement: fcaf134_Supplementary_Data [file fcaf134_supplementary_data.zip › Dahlin et al. Supplementary table 3 revised.xlsx]

## Sheet: Bara EP
Supplementary Table 3. Patient data					age				Response epilepsy: R=seizure reduction ≥50%, R* >90%, R** 100%, x stopped
Gene	Patient ID	Sex	Genetic method	Variant	age	Variant type	Transcript	Response behaviour 3 months	Response seizures 3 months	6 months	1 year	2 years	Age at Ketogenic diet start, yrs	Age at epilepsy onset, yrs	Seizure type	KD ratio (fat to protein and carbohydrates)	β-OHB
SCN1A	1	F	WES	c.5510delC		frameshift, de novo	NM_001165963	R	R	R	R	R	3.8	0.3	G, S	3	5.7
	2	M	WGS	c.5308A>T, p.Ile1770Phe		missense, de novo	NM_001165963	N	N	N	x	x	3.4	0.6	G, M	3.5	3.8
	3	M	spec gen	c.2134C>T, p.Arg712*		nonsense	NM_001165963	R	R	R	R	x	2.3	0.3	G, M	4	4.2
	4	F	spec gen	c.1573_1574insTTTG+(=)		frameshift	NM_001165963	R	R**	R**	R*	R*	4.1	0.5	G, T, M	4	4.8
	5	F	spec gen	c.4934G>T, p.Arg1645Leu		missense, de novo	NM_001165963	R	R	R	x	x	3.3	0.3	G, M	2.5	5.4
	6	M	spec gen	c.1624C>T (p.Arg542*)		nonsense, de novo	NM_001165963	R	R	N	N	x	4.1	0.6	T, G	4	2.3
	7	M	WGS	c.3612G>A;=, p.Trp1204*		nonsense, de novo	NM_001165963	R	R	R	R	R	2.8	0.8	M, G	4	6.1
	8	M	spec gen	c.5427T>A, p.Tyr1809*		nonsense, de novo	NM_001165963	R	R	R	R	x	14.4	0.6	G, T	3.5	4.7
												Mean value:	4.8	0.5		3.6	4.6
SLC2A1 (GLUT1)	9	F	WES	c.29dupG,p.Arg11fs		frameshift, de novo	NM_006516.2	R	R**	R*	R**	R*	2.1	0.1	G	2	3.9
	10	F	spec gen	c.625G>T, p.Glu209*		nonsense, de novo	NM_006516.2	R	R**	R**	R**	R**	1.2	0.8	M	1.5	4.7
	11	M	spec gen	c.92G>T, p.Gly31Val		missense	NM_006516.2	R	R**	R**	R**	R**	0.5	0.2	F/F	3	2.4
	12	M	spec gen	c.679+2_679delinsA		splice	NM_006516.2	R	R**	R**	R**	R**	1.8	0.6	A	2	3.3
	13	F	WGS	c.940 G>A, p.Gly314Ser		missense, de novo	NM_006516.2	R	R**	R**	R*	R**	4.2	0.9	F/F	2	4.2
	14	F	spec gen	c.940 G>A, p.Gly314Ser		missense	NM_006516.2	R	R**	R**	R**	R**	14.3	5.1	F/F, G	2	2
	15	M	WGS	c.835C>T, p.Gln279Ter		nonsense, fr father	NM_006516.2	R	R**	R**	R**	R**	3.4	0.5	F/F, S	2	4
	16	F	WGS	c.767_782del, p.Lys256fs		frameshift, de novo	NM_006516.2	R	R**	R**	R**	ongoing	2.1	1.5	M	1.5	3
	17	F	WGS	c.631C>T, p.Pro211Ser		missense, de novo	NM_006516.2	R	R**	R**	R**	ongoing	10.8	7.5	G, F/F	2.5	2.7
												Mean value:	4.5	1.9		2.1	3.4
PAFAH1B1	18	F	spec gen	c.531G>A, p.W177X		nonsense	NM_000430.3	R	R	R	N	x	2.9	0.3	S, T	3	4.5
	19	M	Array CGH	Del ex3-11		deletion	NM_000430.3	R	R	R	N	N	2.8	0.4	A	3.5	5.6
	20	F	Array CGH	del 1.Mb chr 17 (exon 7-11 PAFAH1B1)		deletion	NM_000430.3	N	N	N	N	x	10.8	0.1	T	2.8	3.3
	21	F	MLPA	Del intron 10+exon 11		deletion, de novo	NM_000430.3	R	R**	R*	R*	R	4.7	0.3	T, F/F	4	5.3
	22	M	Array CGH	Del 17p13.3		del PAFAHH1B1 and METT10D	NM_000430.3	N	R	R	R	N	10.6	2.5	T, G	3	1.1
	23	M	spec gen	c.1159+6T>C		splice, de novo	NM_000430.3	N	R	R	N	x	5.8	0.4	T	4	4.2
												Mean value:	6.3	0.7		3.4	4
TSC2	24	M	spec gen	c.3198G>A+(=), p.W1060X		nonsense	NM_000548	N	N	x	x	x	9.7	2	T	4	4.5
	25	M	spec gen	c.4522delC, p.1502CysfsX74		frameshift/stop	NM_000548	N	N	N	x	x	2.8	0.3	F/F, T	4	6.0
	26	F	spec gen	c.1137+1G>C		splice	NM_000548	R	R	x	x	x	10	0.2	F/F, T	4	3.9
	27	M	spec gen	c.541G>T, p.E175X		nonsense	NM_000548	R	N	N	N	N	8.2	0.8	F, M, S	4	4.6
	28	F	spec gen	c.2356-1G>A		splice, fr father	NM_000548	N	N	R	x	x	9.3	0.6	F, T	4	5.5
	29	M	spec gen	del exon 1-24		deletion, de novo	NM_000548	R	R	R	R	R	2	0.2	F/F, S	2	5.8
												Mean value:	7	0.7		3.7	5.1
PDHA1	30	M	spec gen	c.1132C>T, p.R378C		missense	NM_000284.3	R	R**	R**	R**	R**	0.6	0.2	G	3.5	5.5
	31	F	spec gen	c.858-861dupTTAC, p.Arg288fs*9		frameshift/stop, de novo	NM_000284.3	R	N	R**	R**	R**	0.9	0.5	F/F	2.5	4.1
	32	F	spec gen	c.904C>T, p.R302C		missense	NM_000284.3	N	R	N	N	N	0.1	0.04	T	3	3
	33	F	WES	c.904C>T, p.R302C		missense	NM_000284.3	R	R**	R**	R**	R**	15.3	0.1	F/F	3	1.4
	34	F	spec gen	c.904C>T, p.R302C		missense	NM_000284.3	R	N	N	N	N	0.1	0.5	T	3	2.1
												Mean value:	3.4	0.3		3	3.2
STXBP1	35	M	WES	c.875G>A, p.Arg292His		missense, de novo	NM_003165	R	R**	R**	R**	R**	9.9	2	G	4	4.0
	36	F	WGS	c.1099C>T, p.Arg367* de novo		nonsense	NM_003165.3	R	R*	R**	R**	R	0.2	0.1	T	2.5	5.1
	37	M	WGS	c.430-936_578+209del, del exon 7		deletion, mother mosaic	NM_003165	R	R*	R**	R**	R*	2.5	0.01	T	2.5	5.7
	38	F	WGS	c.1434G>A;=, p.Trp478*		nonsense, de novo	NM_003165.3	R	R	R	R	x	2.6	0.04	F/F, T, M	2.5	3.3
												Mean value:	3.8	0.5		2.9	4.5
CDKL5	39	F	Array CGH	c.1008del, p.Gln336Hisfs*14		frameshift/stop	NM_003159	R	R**	R**	R**	R**	4.6	0.1	M, G	3.5	5.3
	40	M	WES	C.587C>T;0, p.Ser196Leu		missense, de novo	NM_003159	N	N	x	x	x	2.6	0.4	T, F/F	4	2.7
	41	F	WES	c.398A>T;=, p.His133Leu;=		missense, de novo	NM_003159	N	N	N	x	x	3.4	0.1	G	4	5.7
												Mean value:	3.5	0.2		3.8	4.6
DEPDC5	42	M	WGS	c.1474C>T, p.Arg492*		nonsense, heterozygote	NM_001242896.1	R	R	R	R	R	1.4	0.01	F, T	4	6.9
	43	F	WGS	c.364-835_413+3036del, del exon 7		deletion, de novo	NM_001242896.1	R	R	R	R	R	15.8	0.2	T	3.5	2.3
												Mean value:	9	0.1		3.8	4.2
COL4A1	44	M	spec gen	c.2842 G>A, p.Gly948Ser		missense	NM_001845.5	N	N	x	x	x	3.3	0.2	T	3.5	3.2
	45	M	WGS	c.2008G>A, p.Gly670Arg		missense, de novo	NM_001845.5	N	N	N	x	x	3.8	0.4	T, G, F/F	4	2.7
												Mean value:	3.6	0.3		3.8	3
DYNC1H1	46	M	WGS	c.9128T>C, p.Met3043Thr		missense	NM_001376.4	N	N	x	x	x	9.5	0.9	F/F, G, M, A	2	0.7
	47	F	WGS	C.9142G>A, p.Glu3048Lys , exon 47.		missense, de novo	NM_001376.4	N	N	x	x	x	11.1	4.6	T, G	4	3.1
												Mean value:	10.3	2.8		3	1.9
KCNT1	48	M	WES	c.2882G>A		missense1, de novo	NM_020822	R	R	R	N	N	9.7	0.2	T	4	3.4
	49	F	WGS	c.1193G>A, p.Arg398Gln		missense, de novo	NM_020822	R	R	R	R	R	4.1	0.2	F/F	3	2.5
												Mean value:	6.9	0.2		3.5	3
GLDC	50	M	spec gen	c.2527C>T, p.R843X		nonsense, homozygot	NM_000170	R	R	R	R	R	2	0.1	T, F/F	3	4.8
	51	F	spec gen	c.2527C>T, p.R843X		nonsense, homozygot	NM_000170	N	N	N	R	R	0.9	0.1	S, G	2.5	4.7
												Mean value:	1.5	0.1		2.8	4.8
RORB	52	F	WES	c1090T>C, p.Ser364Pro		missense	NM_006914	R	N	N	N	x	11.8	5.5	M	3	3.9
	53	F	spec gen	c1090T>C, p.Ser364Pro		missense	NM_006914	R	N	N	N	x	7.3	4	G	3	4
												Mean value:	9.6	4.8		3	4
SLC12A5 (KCC2)	54	M	WES	c.1277T>C (L426P) c.1652G>A (G551D)		compound missense, het	NM_020708	R	R	N	N	N	5	0.3	G	4	4
	55	F	WES	c.1277T>C (L426P) c.1652G>A (G551D)		compound missense, het	NM_020708	R	R	R	R	R	3.4	0.3	G, T	4	5.6
												Mean value:	4.2	0.3		4	4.8
SLC25A12	56	F	spec gen	c.1769A>G;c.1769A>G		missense, homozygote	NM_003705	R	R*	R*	R**	R**	6	0.6	T, M, F/F	3	5.3
	57	F	WGS	c. 337_340del;337_340del.		frameshift, homozygote	NM_003705	R	R**	R**	R**	R**	0.4	0.3	F/F	2.5	3
												Mean value:	3.2	0.5		2.8	4,.2
STX1B	58	M	WGS	c.438-602_867+536del;=		del last three coding exons, de novo	NM_052874	N	N	x	x	x	6.8	0.6	G, A, M	3	6.6
	59	F	WGS	c.845T>C, p.Lle282Th		missense, fr father	NM_052874	R	R	N	N	x	5	2.3	T	4	5.4
												Mean value:	5.9	1.4		3.5	6
SMC1A	60	F	WGS	c.286C>A, p.Arg96Ser		missense	NM_006306.3	N	N	x	x	x	4.7	0.6	G	3	3.8
	61	F	WGS	c.1337+1G>A;=		splice, de novo	NM_006306.3	R	R	R	R	R	4.5	0.2	T	2.5	5.6
												Mean value:	4.6	0.4		3	4.7
TSC1	62	F	spec gen	c.966del A;=, p.(?)		stop, fr father	NM_000368	R	R	R	R	R	4	0.3	F/F, M	4	4.8
	63	M	spec gen	c.1525 C>T, p.R509X		nonsense, fr father	NM_000368	R	R	R	R	R	4.7	0.6	F/F, T	3.5	6.8
												Mean value:	4.3	0.4		3.8	5.8
ADSL	64	M	WES	1277G>A, p.Arg426His		missense, homozygote	NM_0000206	R	R	R	R	x	6	1.2	F/F, T	3.6	2.5
ALG13	65	M	WES	c.1973C>T:0, p.Pro658Leu		missense, fr mother	NM_001099922	N	N	N	x	x	4.5	0.4	A, T	3.5	5.2
BRAF	66	F	spec gen	c.1785T>G, p.Phe595Leu		missense	NM_004333.5	N	R	R	R	x	4.3	0.1	S, M	4	4.5
CACNA1E	67	M	WGS	c.2104G>A, p.Ala702Thr		missense, de novo	NM_000721.3	N	N	x	x	x	1.1	0.4	T	3.7	6.3
CASK	68	F	Array CGH	Del(X) p11.3p11.4		deletion 2.1Mb	NM_003688	N	N	N	x	x	7.5	1.5	G	4	3.1
CLN5	69	F	spec gen	c.1175_1176delAT, p.Y392X		deletion, stop	NM_006493.2	R	N	N	N	N	14.8	9	M, G	3.5	0.4
CSNK2A1	70	M	WGS	c.581C>T, p.Ser194Phe		missense, de novo	NM_177559.2	R	R**	R**	R**	R**	4.6	1.1	M, T	4	4.5
FARS2	71	F	WES	c.298C>T,p.Gln100* och c.467C>T,p.Thr156Met		compound nonsense, missense	NM_006567	R	R	R	R	R	6.6	0.1	T, M	4	1.9
GABRB3	72	F	WGS	c.838A>T,p.Ile280Phe		missense	NM_000814	N	R**	x	x	x	4.8	0.5	T, F/F	2.5	4.1
GLI3	73	M	WES	c.2497C>T, p.Leu833Phe,		missense	NM_000168.5	N	N	N	x	x	17.8	8	G, T, F/F	4	3.3
GRIN1	74	M	WES	c.1191A>C, p.Arg397Ser		missense	NM_007327	R	R*	R*	R*	R*	8.1	0.8	T, G	4	4.9
GRIN2D	75	M	WGS	c.2043G>C, p.Met681Ile		missense, de novo	NM_000836.2	R	R*	R*	R*	R*	5.8	0.9	T	3.5	5.0
KCTD3	76	F	WGS	c.1261C>T, p.Arg421*		nonsense, homozygote	NM_016121	N	R	R	R	R	3.1	0.8	T	3.5	6.2
KCNA2	77	F	WGS	c.788T>C, p.lle263Thr i Exon 3		missense, de novo	NM_004974.3	R	R	N	R	R	14.2	0.6	F/F, FBTCS	3.5	4.9
KCNQ2	78	M	WGS	c.1148+1G>T		splice	NM_172107	R	R**	R**	R**	R**	4.1	0.5	F/F, T	3.5	5.6
MACF1	79	M	WGS	c.15571T>C, p.Tyr519His		missense, de novo	NM_12090.5	R	N	N	N	x	6.5	1.5	A, T	4	3.6
MAGEL2	80	M	WES	c.3674G>A, p.Trp1225*		nonsense	NM_019066	N	N	x	x	x	2.2	0.1	T, M	3.5	5.3
NANS	81	F	WGS	c.242A>T,p.Tyr81Phe		missense, homozygote	NM_018946	N	N	x	x	x	13.8	2	M, F/F, T	3	7.1
NEMO/IKBKG	82	F	spec gen	del ex 4-10		deletion	NM_001099857.5	N	N	x	x	x	8.3	0.3	T, F/F	4	6.1
NEXMIF	83	F	WGS	c.2020_2021del, p.(Thr707fs)		frameshift, de novo	NM_001008537	R	R	R	N	x	5.6	3.5	A	4	4.3
PCDH19	84	F	spec gen	c.769G>C, p.Val257Leu		missense, heterozygote	NM_001184880	N	N	N	x	x	3.9	2	G	4	5.2
PIGT	85	F	WES	c.547A>C;547A>C ,p.Thr183Pro		missense, homozygote	NM_015937	N	N	x	x	x	8.9	1.2	T, M	2	2.1
PPP2R5D	86	M	WES	c.632A>C, p.Gln211Pro		missense, de novo	NM_006245	R	R	R	R	R	8.7	0.1	F/F, T, G	2.5	3.5
PURA	87	F	spec gen	c.205C>G, p.Gln69*		nonsense	NM_005859.5	N	N	N	N	x	16.1	1	T, F/F	3	4.1
SCN8A	88	M	spec gen	c.4850G>A, p.Arg1617Gln		missense	NM_014191	N	R	N	N	x	3.5	0.3	G, T	4	4.3
SLC16A2	89	M	spec gen	c.575+2T>A		splice	NM_006517.4	R	R	R	ongoing		5.8	2.5	F/F, T	2	2.8
SLC17A5	90	F	spec gen	c.115C>T, p.Arg39Cys		missense	NM_020708	N	N	N	x	x	15.3	12	F/F, G	2.5	2.7
STAMBP	91	M	WES	c.230A>G;230A>G, p.p.His77arg		missense, homozygote	NM_006463	R	R	R	R	N	1.9	0.5	S, G	3.5	4.1
UFSP2	92	F	WGS	c.344T>A, p.Val115Glu		missense, homozygote	NM_018359.5	N	N	x	x	xx	2.9	0.3	S, M, T	4	2.3
WDR62	93	F	spec gen	c.2584G>A, p.G862S + c.2859_2862delACAG		compound missense, frameshift	NM_001083961.2	R	R	R	R	R	7.9	0.17	T	3.5	5.2
Structural rearrangements
del 2q24.3	94	F	MLPA	Deletion incl SCN2A, CSRNP3, GALNT3, TTC21B, SCN1A, SCN9A, SCN7A, XIRP2, B3GALT1 och STK39.				R	R	N	x	x	1.0	0.3	G	4	3
del 2q24.3	95	F	WES	Rearrangement 2q including SCN1A, SCN2A, part SCN3A, CSRNP3, GALNT3				N	N	x	x	x	1.3	0.3	T, G, M	3.5	4.8
del 5p	96	M	Array CGH	del 5p				R	N	R	R	R	3.8	1.5	S, T	4	6.7
del 9p	97	M	Array CGH	9p24.1;-350 kb deletion, innehåller generna JAK2,INSL6,INSL4, de novo				R	R*	R*	R*	R*	6.9	0.8	F/F, G	3	6.5
del 16p	98	F	WGS	del 16p, 137,771-205,579 (67,8 kb, inkl exon 1-13 av NPRL3 )				N	N	x	x	x	9.8	0.3	T, G, F/F	3.5	4.4
del X, dup part 20	99	F	WGS					R	R**	R**	R**	R**	6.1	4.5	G, F	4	5.4
dup 5p	100	F	Karyotype	de novo, dup 5p (46XXdup(5)(p15.1p15.3)				R	R**	R**	R**	R**	12.9	1.5	G, F/F	3.5	6.6
dup 16p11	101	M	Array CGH	interstit dupl 16p11.2				R	R*	R**	R	R	3.5	1.7	T, M	4	3
inv dup 15q	102	M	FISH	Inverterad, duplicerad kromosom 15q, inv dup(15)(pter->q12-13::q12-13->pter).				R	N	N	N	x	4	0.6	T, A	4	4
part tri 5p+mono 9p	103	M	Array CGH	T(5;9)(p13;p24)				R	R	R	N	N	4.7	0.7	T, M, S	4	4.7
tri 15q, 2x12q	104	F	Array CGH	interstitiell triplikation (15q11.2q13.a) 2x (12q24.33) inherited fr father.				R	N	N	R	N	7.9	6.2	M, A	3.5	5.9
Trisomi 13	105	F	Karyotype	Trisomy 13				N	N	x	x	x	12	0.6	F/F, G	3	3.7
Trisomi 21	106	M	QF-PCR	Trisomy 21				R	R**	R**	R**	R**	5.1	0.4	T, A	4	5.1
Trisomi 21	107	M	QF-PCR	Trisomy 21				R	R*	R**	R	R**	4.1	0.6	A	2.5	5.3
1 This patient also carries a missense variant in DEPDC5, inherited from father, unclear if involved in patient´s symtoms
Abbreviations: KD=ketogenic diet, β-OHB=ketone beta-hydroxybutyric acid levels in blood mmol/L
Seizure types: F/F=FAS/FIAS, F=FBTCS, S=spasms, G=GTC, T=tonic, A=atonic and M=myoclonic
Variants: missense, nonsense/stop*, fs=framshift/stop, splicing, del=deletion, dup=duplication, het=heterozygote
